# Supplementary material for: Exploring alternative cytokines as potential biomarkers for latent tuberculosis infection in pregnant women
Source: PLoS One. 2022 Jul 8;17(7):e0270552. doi: 10.1371/journal.pone.0270552 (PMC9269918; doi:10.1371/journal.pone.0270552)
Supplement: S1 Table — (XLSX) [file pone.0270552.s001.xlsx]

## Sheet: IGRA -
NO	KODE SAMPEL	UMUR	TRIMESTER			SPUTUM		IGRA	HEMATOLOGI
				PARITAS	PENDIDIKAN	BTA	KR MTB		HB	HT	RBC	WBC	PLT	MCV	MCH	MCHC	MONOSIT	LYMPH
1	U 2.2	29	2	P	SMU	NEG	NEG	NEGATIVE	12.9	38	4.42	18600	312000	86.9	29.2	33.6	0.21	2.01
2	U 6.2	34	2	M	SMU	NEG	NEG	NEGATIVE	10.4	31	3.44	12400	243000	90.1	30.2	33.5	0.40	2.00
3	U 7.2	25	2	P	SMU	NEG	NEG	NEGATIVE	11.2	35	3.97	10700	295000	88.4	28.2	31.9	0.33	1.58
4	U 8.2	26	2	P	SMU	NEG	NEG	NEGATIVE	12.6	38	4.54	9200	289000	83.5	27.8	33.3	0.32	1.80
5	U 11.2	32	2	M	SMU	NEG	NEG	NEGATIVE	11.7	35	3.72	9600	181000	93	31.5	33.8	0.28	1.58
6	C 20.2	34	2	M	SMU	NEG	NEG	NEGATIVE	12.1	37	4.15	12800	232000	88.7	29.2	32.9	0.25	1.81
7	U 22.2	24	2	P	S1	NEG	NEG	NEGATIVE	12.3	35	4.14	12700	296000	83.8	29.7	35.4	0.29	2.10
8	U 34.2	29	2	M	SMU	NEG	NEG	NEGATIVE	11.2	33	3.69	13400	402000	89.7	30.9	34.4	0.35	1.58
9	S 17.3	24	3	P	S1	NEG	NEG	NEGATIVE	10.9	30	4.3	9900	271000	88.4	31.5	31.4	0.39	2.21
10	S 23.3	26	3	P	D3	NEG	NEG	NEGATIVE	10.6	31	4.2	13300	312000	89.2	34.0	36.1	0.20	1.87
11	S 42.3	35	3	M	SMU	NEG	NEG	NEGATIVE	10.3	31	4.2	16900	360000	85.6	34.6	32.6	0.28	1.56
12	S 61.3	33	3	M	S1	NEG	NEG	NEGATIVE	12.2	36	4.5	8100	174000	86.6	29.9	33.8	0.40	1.48
13	S 64.3	22	3	P	D3	NEG	NEG	NEGATIVE	11.7	34	3.9	8900	296000	79.4	32.3	37.2	0.27	2.29
14	U 9.2	25	2	P	SMU	NEG	NEG	NEGATIVE	13.7	41	4.92	13800	314000	82.7	27.8	33.7	0.26	1.60
15	U 20.2	34	2	M	SD	NEG	NEG	NEGATIVE	10.3	33	4.36	12700	409000	75.7	23.6	31.2	0.32	1.90
16	U 32.2	37	2	M	SMU	NEG	NEG	NEGATIVE	13.2	40	4.87	8500	281000	81.9	27.1	33.1	0.35	192
17	U 33.2	34	2	P	D3	NEG	NEG	NEGATIVE	11	32	3.69	9500	322000	86.4	29.8	34.5	0.35	1.76
18	U 39.2	34	2	M	D3	NEG	NEG	NEGATIVE	13.6	40	4.53	13500	349000	88.3	30	34	0.28	1.60
19	U 43.2	20	2	P	SMU	NEG	NEG	NEGATIVE	11	34	4.48	10700	181000	75.2	24.6	32.6	0.30	1.68
20	U 45.2	18	2	P	SMU	NEG	NEG	NEGATIVE	11.4	33	3.77	8200	325000	87.8	30.2	34.4	0.32	1.59
21	U 44.2	29	2	P	SMU	NEG	NEG	NEGATIVE	10.8	33	3.64	8800	326000	89.3	29.7	33.2	0.34	1.62
22	S 39.3	21	3	P	SMU	NEG	NEG	NEGATIVE	11.2	33	3.8	14400	390000	88.5	24.6	35.6	0.37	2.28
23	S 30.3	29	3	P	SMU	NEG	NEG	NEGATIVE	10.6	31	4	10800	334000	84.9	31.4	36.4	0.26	1.70
24	S 69.3	21	3	P	SMU	NEG	NEG	NEGATIVE	12.1	40	4.3	12400	336000	89.2	34.7	35.0	0.39	1.64
25	S 32.3	34	3	M	D3	NEG	NEG	NEGATIVE	11.3	38	3.9	13500	256000	79.3	28.6	32.7	0.22	1.80
26	S 19.3	20	3	P	SMU	NEG	NEG	NEGATIVE	10.8	33	3.3	16600	338000	76.8	24.9	35.5	0.26	1.40
27	S 46.3	34	3	M	SMU	NEG	NEG	NEGATIVE	12.3	37	4	11900	281000	78.2	32.8	34.7	0.31	1.70
28	C 23.2	26	2	M	SMU	NEG	NEG	NEGATIVE	11.6	35	3	11800	341000	89.2	29.9	33.5	0.24	1.40
29	H 16.3	35	3	M	SMU	NEG	NEG	NEGATIVE	10	29	3.78	12400	314000	75.7	26.5	35	0.22	1.44
30	H 17.3	29	3	M	SMU	NEG	NEG	NEGATIVE	10.2	32	4.09	8600	329000	77.8	24.9	32.1	0.35	1.20
31	U 60.2	28	2	M	SMU	NEG	NEG	NEGATIVE	10.4	32	4.13	11800	333000	76.5	25.2	32.9	0.38	1.50
32	U 13.2	17	2	P	SMU	NEG	NEG	NEGATIVE	10.9	34	4.08	7900	213000	82.6	26.7	32.3	0.40	1.64
33	U 17.2	29	2	M	D3	NEG	NEG	NEGATIVE	12.9	39	4.2	10300	236000	91.7	30.7	33.5	0.33	1.60
34	U 27.2	27	2	P	SMU	NEG	NEG	NEGATIVE	12.7	38	4.48	11000	350000	85.5	28.3	33.2	0.32	1.44
35	U 16.2	18	2	P	SD	NEG	NEG	NEGATIVE	11.4	34	4.13	13900	412000	82.6	27.6	33.4	0.28	1.60
36	S 52.3	25	3	P	D3	NEG	NEG	NEGATIVE	11.6	35	4.1	12300	390000	90.2	26.9	34.6	0.39	1.80
37	S 63.3	30	3	M	SMU	NEG	NEG	NEGATIVE	10.5	32	3.7	8700	334000	80.4	25.5	34.8	0.30	1.66
38	S 65.3	31	3	M	SMU	NEG	NEG	NEGATIVE	11.5	34	4.1	11800	299000	86.7	31.9	32.7	0.32	1.80
39	S 71.3	28	3	P	D3	NEG	NEG	NEGATIVE	11.3	35	4	6100	273000	74.9	33.6	30.2	0.36	2.20
40	S 16.3	19	3	P	SMU	NEG	NEG	NEGATIVE	12.6	37	4.3	12500	287000	77.8	29.7	31.8	0.25	2.00
41	S 72.3	25	3	P	SMU	NEG	NEG	NEGATIVE	13.1	39	4.2	9800	295000	80.7	27.8	33.6	0.33	2.20
42	H 21.2	24	2	P	SMU	NEG	NEG	NEGATIVE	11.4	34	3.98	10500	284000	85.9	28.6	33.3	0.27	1.80
43	U.67.2	32	2	M	SMU	NEG	NEG	NEGATIVE	12.2	37	4.07	9500	298000	89.7	30	33.4	0.24	1.72
44	U.66.2	32	2	M	S1	NEG	NEG	NEGATIVE	11	34	3.59	10200	180000	93.3	30.6	32.8	0.26	1.65
45	U.69.2	22	2	P	SMU	NEG	NEG	NEGATIVE	11.9	36	4.1	11700	231000	86.8	29	33.4	0.36	1.60
46	U.71.2	24	2	P	SMU	NEG	NEG	NEGATIVE	10.3	31	3.64	8100	319000	85.7	28.3	33	0.35	1.40
47	U.68.2	27	2	P	SMU	NEG	NEG	NEGATIVE	10.4	31	3.44	10300	480000	89.2	30.2	33.9	0.36	1.56
48	U.28.2	29	2	P	SMU	NEG	NEG	NEGATIVE	10.5	34	4.04	8000	339000	83.9	26.3	31.3	0.27	1.70
49	U.47.2	36	2	M	S1	NEG	NEG	NEGATIVE	11.8	35	3.78	10800	228000	92.3	31.2	33.8	0.35	2.00
50	U.42.2	35	2	M	SMU	NEG	NEG	NEGATIVE	11.7	35	3.59	9900	369000	96.7	32.6	33.7	0.36	1.50
51	U.74.2	28	2	P	SMU	NEG	NEG	NEGATIVE	12.3	37	4.22	13100	223000	87.7	29.1	33.2	0.37	1.57
52	U.64.2	23	2	P	SMU	NEG	NEG	NEGATIVE	12.6	37	4.07	9100	297000	90.9	31	34.1	0.33	1.80
53	U.56.2	29	2	P	D3	NEG	NEG	NEGATIVE	11	35	4.71	8900	285000	73.2	23.4	31.9	0.28	2.00
54	U.55.2	23	2	P	SMU	NEG	NEG	NEGATIVE	11.2	34	3.89	6700	207000	86.4	28.8	33.2	0.28	1.68
55	U.65.2	18	2	P	SMU	NEG	NEG	NEGATIVE	11.3	34	4.15	10500	369000	81.9	27.2	33.2	0.40	1.51
56	U.36.2	23	2	P	SMU	NEG	NEG	NEGATIVE	9.3	28	3.21	7500	252000	87.5	29	33.1	0.34	1.70
57	U.76.2	29	2	M	SMU	NEG	NEG	NEGATIVE	11.6	34	3.84	13500	343000	87.2	30.2	34.6	0.38	1.50
58	H.18.3	25	3	P	SMU	NEG	NEG	NEGATIVE	10.8	34	4.28	11000	353000	80.4	25.2	31.4	0.22	1.80
59	H.24.2	25	2	P	SMU	NEG	NEG	NEGATIVE	12.2	36	4.09	9600	329000	88.3	29.8	33.8	0.37	1.68
60	C.17.3	29	3	M	SMU	NEG	NEG	NEGATIVE	12	36	4.3	8600	214000	82.8	27.9	33.7	0.38	1.49
61	C.19.3	26	3	P	SMU	NEG	NEG	NEGATIVE	11.6	35	3.97	9600	358000	87.9	29.2	33.2	0.32	1.62
62	U.95.2	18	2	P	SD	NEG	NEG	NEGATIVE	11.1	34	3.83	10200	323000	89.3	29	32.5	0.37	1.80
63	U.80.2	22	2	P	SMU	NEG	NEG	NEGATIVE	11.1	33	3.95	11700	205000	84.1	28.1	33.4	0.37	1.92
64	U.37.3	29	3	M	SMU	NEG	NEG	NEGATIVE	11	32	3.79	12700	284000	83.4	29	34.8	0.21	1.40
65	H.29.2	29	2	M	SMU	NEG	NEG	NEGATIVE	11.3	33	3.83	9400	290000	85.1	29.5	34.7	0.28	2.20
66	U.93.2	24	2	P	SMU	NEG	NEG	NEGATIVE	12.8	36.8	4.21	14600	207000	87.4	30.4	34.8	0.29	1.80
67	U.90.2	32	2	M	SMU	NEG	NEG	NEGATIVE	12.6	34	3.98	11200	349000	88.6	32.7	35.8	0.26	1.40
68	U.96.2	20	2	P	SMU	NEG	NEG	NEGATIVE	12.5	36.4	4.02	14150	385000	90.5	31.1	34.3	0.33	162
69	U.73.2	25	2	P	SMU	NEG	NEG	NEGATIVE	12.6	34.7	3.40	6700	247000	78.4	32.8	34.9	0.31	1.40
70	U.75.2	36	2	M	SMU	NEG	NEG	NEGATIVE	13.0	35.2	3.38	8900	451000	82.6	30.1	37.5	0.30	1.50
71	U.79.2	33	2	M	SMU	NEG	NEG	NEGATIVE	11.9	36.8	3.28	7600	326000	85.7	33.6	37.7	0.24	1.62
72	U.87.2	33	2	M	SMU	NEG	NEG	NEGATIVE	13.2	35.8	3.25	9800	381000	79.1	31.3	35.1	0.23	1.80
73	U.37.2	35	2	M	SD	NEG	NEG	NEGATIVE	12.5	33.9	3.68	8700	273000	82.8	35.0	30.8	0.26	2.06
74	S 59.3	21	3	P	SD	NEG		NEGATIF	12.0	38	3.49	11800	335000	81.9	35.5	34.9	0.46	1.60
75	H 20.3	29	3	M	SMU	NEG		NEGATIF	12.8	35	4.15	8700	220000	88.3	33.0	34.1	0.39	1.20
76	U 102.2	22	2	P	D3	NEG		NEGATIF	12.5	35	4.06	6800	560000	77.4	38.1	34.0	0.22	1.40
77	U 58.3							NEGATIVE
78	U 72.3							NEGATIVE
79	U 57.3							NEGATIVE
80	U 61.3							NEGATIVE
81	U 54.3							NEGATIVE
82	U 49.3							NEGATIVE

## Sheet: IGRA+
NO	KODE SAMPEL	UMUR	TRIMESTER			SPUTUM		IGRA	HEMATOLOGI
				PARITAS	PENDIDIKAN	BTA	KR MTB		HB	HT	RBC	WBC	PLT	MCV	MCH	MCHC	MONOSIT	LYMPH
1	C 21.2	40	2	M	D3	NEG	NEG	POSITIVE	11.6	35	4.31	7000	416000	81.4	26.9	33	0.61	2.69
2	C 12.3	40	3	M	SMU	NEG	NEG	POSITIVE	12.4	36	3.79	9700	286000	93.7	32.7	34.9	0.58	2.52
3	U 29.2	30	2	M	SMU	NEG	NEG	POSITIVE	12.5	37	4.12	10900	238000	88.6	30.3	34.2	0.60	2.84
4	U 3.2	33	2	M	D3	NEG	NEG	POSITIVE	11.7	35	3.85	9200	257000	91.4	30.4	33.2	0.59	1.55
5	S 40.3	29	3	M	D3	NEG	NEG	POSITIVE	12.2	36	4.2	9300	234000	78.8	39.7	30.0	0.44	2.10
6	S 47.3	27	3	M	SMU	NEG	NEG	POSITIVE	13.3	39	4.3	7500	213000	77.9	38.5	34.7	0.66	1.50
7	U 5.2	28	2	P	S1	NEG	NEG	POSITIVE	8.4	28	3.96	11300	409000	88.9	21.2	29.9	0.48	2.69
8	U 50.2	19	2	P	SMU	NEG	NEG	POSITIVE	10.6	30	3.57	15700	289000	82.6	29.7	35.9	0.34	1.73
9	U 31.2	34	2	M	D3	NEG	NEG	POSITIVE	11	34	4.13	11200	408000	81.4	26.6	32.7	0.57	1.88
10	U 52.2	23	2	M	SMU	NEG	NEG	POSITIVE	10.1	30	4.35	15000	279000	69	23.2	33.7	0.60	2.09
11	S 44.3	33	3	M	SMP	NEG	NEG	POSITIVE	10.5	35	4	9800	362000	86.0	28.9	32.8	0.63	1.62
12	U 14.2	33	2	M	SMU	NEG	NEG	POSITIVE	11.7	36	4.12	14700	265000	87.9	28.4	32.3	0.55	2.80
13	U 10.2	35	2	M	SMU	NEG	NEG	POSITIVE	12	36	4.07	12200	310000	87.7	29.5	33.6	0.61	2.23
14	U 30.2	35	2	M	SMU	NEG	NEG	POSITIVE	13.3	40	4.86	10900	307000	83.1	27.4	32.9	0.54	2.86
15	U 38.2	34	2	M	SD	NEG	NEG	POSITIVE	12.5	36	4.23	9200	335000	84.9	29.6	34.8	0.60	2.77
16	S 70.3	31	3	M	SMU	NEG	NEG	POSITIVE	12.1	36.3	4.2	12100	342000	78.9	28.4	33.5	0.45	2.40
17	S 36.3	40	3	M	SMU	NEG	NEG	POSITIVE	11.7	35	4.1	16400	376000	82.1	28.9	33.8	0.51	2.68
18	H 14.3	25	3	P	SMU	NEG	NEG	POSITIVE	11.4	35	3.89	13000	299000	88.7	29.3	33	0.41	2.84
19	U.41.2	21	2	P	SMU	NEG	NEG	POSITIVE	11.9	36	4.19	9300	258000	86.2	28.4	33	0.40	1.99
20	U.35.2	38	2	M	D3	NEG	NEG	POSITIVE	12.2	36	4.09	13900	438000	80.8	29.8	33.6	0.62	1.60
21	U.26.2	16	2	P	SMP	NEG	NEG	POSITIVE	11.2	34	3.92	6900	192000	87.5	28.6	32.7	0.58	2.38
22	U.25.2	37	2	M	SMU	NEG	NEG	POSITIVE	12.3	38	4.24	10900	316000	88.9	29	32.6	0.49	2.01
23	U.40.2	29	2	M	SMU	NEG	NEG	POSITIVE	12.2	38	4.1	12200	331000	90.2	29.2	32.4	0.62	2.69
24	U.46.2	29	2	M	SMU	NEG	NEG	POSITIVE	10.6	31	3.54	8800	267000	87.3	29.9	34.3	0.56	1.60
25	U.63.2	22	2	P	SMU	NEG	NEG	POSITIVE	10.7	32	3.59	9400	281000	89.7	29.8	33.2	0.31	1.55
26	U.53.2	33	2	M	D3	NEG	NEG	POSITIVE	14.6	45	5.07	7200	402000	88.6	28.8	32.5	0.62	2.66
27	U.77.2	32	2	M	SMU	NEG	NEG	POSITIVE	6.8	22	3.22	5000	177000	68.6	21.1	30.8	0.59	2.84
28	H.28.2	29	2	M	SMU	NEG	NEG	POSITIVE	11.4	35	3.9	8000	323000	88.5	29.3	33	0.40	1.40
29	U.24.3	25	3	P	SMU	NEG	NEG	POSITIVE	11.1	33	3.97	9600	273000	83.4	28	33.5	0.49	2.37
30	U.82.2	32	2	M	SMU	NEG	NEG	POSITIVE	11	33	3.71	7600	413000	88.1	29.6	33.6	0.50	1.60
31	H.30.2	23	2	P	SMU	NEG	NEG	POSITIVE	11.9	35	4.15	9000	203000	84.8	28.7	33.8	0.56	2.72
32	U.104.2	27	2	M	S1	NEG	NEG	POSITIVE	11.6	34.5	4.37	11400	307000	78.9	26.5	33.6	0.58	2.60
33	U.107.2	25	2	P	D3	NEG	NEG	POSITIVE	12.0	35.6	4.10	11850	307000	86.8	29.3	33.7	0.58	1.62
34	U.81.2	26	2	P	SMU	NEG	NEG	POSITIVE	10.5	31.2	30.0	12400	410000	77.9	29.5	32.8	0.53	2.88
35	U.91.2	28	2	P	SMU	NEG	NEG	POSITIVE	12.8	30.6	35.1	16200	277000	80.4	30.7	33.4	0.60	2.56
36	S 55.3	27	3	M	SMU	NEG		POSITIVE	10.7	39	4.01	17800	490000	75.7	30.6	35.8	0.61	2.40
37	H 25.2	32	2	M	SMU	NEG		POSITIVE	11.6	34	31.2	14600	460000	86.4	32.0	37.0	0.56	2.68
38	H 31.2	30	2	M	SMU	NEG		POSITIVE	10.0	32	3.72	16000	278000	80.4	28.0	33.6	0.60	2.50
39	U 84.3							POSITIVE
40	U 105.3							POSITIVE
41	U 85.3							POSITIVE	10.2	32.8	4.14	10080	327000	79.2	24.6	31.1
42	U 59.3							POSITIVE	13.7	42.6	4.94	7810	297000	86.8	27.7	31.9
43	U 48.3							POSITIVE	12.4	37.7	4.13	10810	269000	91.3	30	32.9

## Sheet: INDETERMINATE
NO	KODE SAMPEL	UMUR	TRIMESTER			SPUTUM		IGRA	HEMATOLOGI
				PARITAS	PENDIDIKAN	BTA	KR MTB		HB	HT	RBC	WBC	PLT	MCV	MCH	MCHC	MONOSIT	LYMPH
1	U 1.2	32	2	M	D3	NEG	NEG	INDERTEMINATE	11.6	35	4.42	10300	380000	79.9	26.2	32.9	0.38	2.20
2	U 19.2	26	2	M	S1	NEG	NEG	INDERTEMINATE	12.3	37	4.04	10800	260000	92.3	30.4	33	0.22	2.22
3	U.101.2	21	2	P	SMU	NEG	NEG	INDERTEMINATE	11.7	34	4	10700	259000	85	29.3	34.4	0.62	2.29
4	U.103.2	18	2	P	SMU	NEG	NEG	INDERTEMINATE	10.4	31	3.58	6300	387000	86.6	29.1	33.5	0.60	1.55
5	H.23.3	31	3	M	S1	NEG	NEG	INDERTEMINATE	11.2	34.0	4.60	11600	234000	82.2	28.4	36.2	0.63	1.84
6	U.7.3	22	3	P	SMU	NEG	NEG	INDERTEMINATE	11.8	32.0	3.62	10200	346000	77.9	29.9	33.6	0.49	1.53
7	U.89.2	27	2	P	SMU	NEG	NEG	INDERTEMINATE	11.8	34.2	33.4	10400	359000	82.2	27.3	32.7	0.55	2.09

## Sheet: DATA MASTER
NO	KODE SAMPEL	UMUR	TRIMESTER			SPUTUM		IGRA	EIJKMAN			LAB SEROLOGI				EIJKMAN
				PARITAS	PENDIDIKAN	BTA	KR MTB		IP-10	IL-10	IL-2	MCP-1	VEGF	VIT.D 25(ng/mL)	VIT.D 1,25 (pg/mL)	IP-10 (pg/mL)	IL-10 (pg/mL)	IL-2(pg/mL)
1	U 2.2	29	2	P	SMU	NEG	NEG	NEGATIVE	sampel supernatan IGRA			58.31	174.30	18.73	22478.6	602.36	7.50893	1069.8
2	U 6.2	34	2	M	SMU	NEG	NEG	NEGATIVE	sampel supernatan IGRA			36.04	486.55	20.25	29015.9	604.526	5.12824	291.035
3	U 7.2	25	2	P	SMU	NEG	NEG	NEGATIVE	sampel supernatan IGRA			945.19	792.55	15.26	24579.3	579.522	25.3726	1099.61
4	U 8.2	26	2	P	SMU	NEG	NEG	NEGATIVE	sampel supernatan IGRA			232.71	335.63	15.57	1806.86	580.818	4.61134	1029.2
5	U 11.2	32	2	M	SMU	NEG	NEG	NEGATIVE	sampel supernatan IGRA			66.55	370.11	16.72	32267.8	598.216	1.92708	1061.84
6	C 20.2	34	2	M	SMU	NEG	NEG	NEGATIVE	sampel supernatan IGRA			139.61	375.87	8.73	11752.0	602.104	1.61774	1080.07
7	U 22.2	24	2	P	S1	NEG	NEG	NEGATIVE	sampel supernatan IGRA			25.01	174.30	8.53	1775.35	615.962	1.72084	1002.02
8	U 34.2	29	2	M	SMU	NEG	NEG	NEGATIVE	sampel supernatan IGRA					00.00	24661.10	591.556	1.20541	829.889
9	S 17.3	24	3	P	S1	NEG	NEG	NEGATIVE	sampel supernatan IGRA			0.46	51.88	6.43	32898.5	636.052	3.47495	155.408
10	S 23.3	26	3	P	D3	NEG	NEG	NEGATIVE	sampel supernatan IGRA					16.87	13035.4	636.052	93.6485	338.453
11	S 42.3	35	3	M	SMU	NEG	NEG	NEGATIVE	sampel supernatan IGRA					22.11	29763.20	624.151	72.2309	353.4
12	S 61.3	33	3	M	S1	NEG	NEG	NEGATIVE	sampel supernatan IGRA			34.53	121.62	6.20	23922.0	594.516	4.09466	162.727
13	S 64.3	22	3	P	D3	NEG	NEG	NEGATIVE	sampel supernatan IGRA			57.94	15.81	17.29	8613.29	590.741	2.23649	1093.27
14	U 9.2	25	2	P	SMU	NEG	NEG	NEGATIVE	sampel supernatan IGRA			155.31	433.82	9.39	36741.2	596.507	2.33965	1064.68
15	U 20.2	34	2	M	SD	NEG	NEG	NEGATIVE	sampel supernatan IGRA					00.00	34351.30	591.013	4.19798	1068.09
16	U 32.2	37	2	M	SMU	NEG	NEG	NEGATIVE	sampel supernatan IGRA					18.54	25440.80	603.637	1.61774	1069.8
17	U 33.2	34	2	P	D3	NEG	NEG	NEGATIVE	sampel supernatan IGRA					20.71	36538.40	623.577	5.12824	1044.9
18	U 39.2	34	2	M	D3	NEG	NEG	NEGATIVE	sampel supernatan IGRA			43.43	226.30	9.61	6032.43	560.833	3.88806	1107.13
19	U 43.2	20	2	P	SMU	NEG	NEG	NEGATIVE	sampel supernatan IGRA			38.72	47.94	6.30	33765.3	611.492	2.95877	1010.85
20	U 45.2	18	2	P	SMU	NEG	NEG	NEGATIVE	sampel supernatan IGRA					0.51	25940.70	493.754	2.95877	1042.08
21	U 44.2	29	2	P	SMU	NEG	NEG	NEGATIVE	sampel supernatan IGRA					2.54	32794.90	533.616	1.82395	1002.02
22	S 39.3	21	3	P	SMU	NEG	NEG	NEGATIVE	sampel supernatan IGRA			74.02	88054	22.26	30654.80	619.513	3.26845	943.382
23	S 30.3	29	3	P	SMU	NEG	NEG	NEGATIVE	sampel supernatan IGRA			32.84	109.97	19.54	34603.7	602.104	3.57821	336.206
24	S 69.3	21	3	P	SMU	NEG	NEG	NEGATIVE	sampel supernatan IGRA			30.80	649.13	7.43	33440.70	616.082	2.85556	993.768
25	S 32.3	34	3	M	D3	NEG	NEG	NEGATIVE	sampel supernatan IGRA			84.03	106.91	15.49	27665.4	620.683	15.8289	1120.49
26	S 19.3	20	3	P	SMU	NEG	NEG	NEGATIVE	sampel supernatan IGRA			119.76	1034.91	9.95	34043.5	606.165	10.5177	918.415
27	S 46.3	34	3	M	SMU	NEG	NEG	NEGATIVE	sampel supernatan IGRA			1.36	39.25	10.73	10266.6	606.165	2.95877	1081.79
28	C 23.2	26	2	M	SMU	NEG	NEG	NEGATIVE	sampel supernatan IGRA			2.26	53.86	9.44	26045.5	572.302	1.41156	1046.02
29	H 16.3	35	3	M	SMU	NEG	NEG	NEGATIVE	sampel supernatan IGRA			551.46	658.37	6.49	25314.3	609.774	38.1015	1073.22
30	H 17.3	29	3	M	SMU	NEG	NEG	NEGATIVE	sampel supernatan IGRA			3076.79	117.65	6.22	8151.01	582.39	1.92708	1105.97
31	U 60.2	28	2	M	SMU	NEG	NEG	NEGATIVE	sampel supernatan IGRA					10.87	31341.00	575.873	1.92708	1103.08
32	U 13.2	17	2	P	SMU	NEG	NEG	NEGATIVE	sampel supernatan IGRA					15.48	23090.10	614.884	4.19798	1068.66
33	U 17.2	29	2	M	D3	NEG	NEG	NEGATIVE	sampel supernatan IGRA					6.38	36593.50	612.711	1.92708	1027.53
34	U 27.2	27	2	P	SMU	NEG	NEG	NEGATIVE	sampel supernatan IGRA			249.43	256.89	6.89	826.55	610.635	2.64917	994.317
35	U 16.2	18	2	P	SD	NEG	NEG	NEGATIVE	sampel supernatan IGRA					13.33	24175.80	599.391	2.13334	1080.64
36	S 52.3	25	3	P	D3	NEG	NEG	NEGATIVE	sampel supernatan IGRA			216.38	102.35	15.81	20415.5	608.04	2.03021	996.514
37	S 63.3	30	3	M	SMU	NEG	NEG	NEGATIVE	sampel supernatan IGRA			93.80	97.44	16.92	13031.60	606.04	39.4911	1041.52
38	S 65.3	31	3	M	SMU	NEG	NEG	NEGATIVE	sampel supernatan IGRA			453.42	353.82	11.34	3737.01	614.524	14.9941	570.103
39	S 71.3	28	3	P	D3	NEG	NEG	NEGATIVE	sampel supernatan IGRA			43.80	134.33	12.87	35653.6	606.792	5.64537	455.733
40	S 16.3	19	3	P	SMU	NEG	NEG	NEGATIVE	sampel supernatan IGRA					7.82	35751.90	612.832	6.78386	1055.61
41	S 72.3	25	3	P	SMU	NEG	NEG	NEGATIVE	sampel supernatan IGRA			58.61	299.66	14.31	32323.8	625.18	3.06199	1051.09
42	H 21.2	24	2	P	SMU	NEG	NEG	NEGATIVE	sampel supernatan IGRA			23.26	285.40	20.51	21408.2	604.905	1.41156	857.711
43	U.67.2	32	2	M	SMU	NEG	NEG	NEGATIVE	sampel supernatan IGRA					14.22	30745.60	621.614	24.3036	927.407
44	U.66.2	32	2	M	S1	NEG	NEG	NEGATIVE	sampel supernatan IGRA			456.35	485.58	8.17	36547.7	606.165	11.9124	886.508
45	U.69.2	22	2	P	SMU	NEG	NEG	NEGATIVE	sampel supernatan IGRA					8.66	30693.30	565.257	17.7097	247.976
46	U.71.2	24	2	P	SMU	NEG	NEG	NEGATIVE	sampel supernatan IGRA			403.24	889.42	18.17	15658.3	607.168	16.351	248.252
47	U.68.2	27	2	P	SMU	NEG	NEG	NEGATIVE	sampel supernatan IGRA					8.82	23262.00	624.495	23.7933	310.44
48	U.28.2	29	2	P	SMU	NEG	NEG	NEGATIVE	sampel supernatan IGRA			577.87	751.42	11.54	27422.7	625.066	3.47495	755.853
49	U.47.2	36	2	M	S1	NEG	NEG	NEGATIVE	sampel supernatan IGRA			45.12	63.00	20.87	36730.0	622.656	5.23165	841.973
50	U.42.2	35	2	M	SMU	NEG	NEG	NEGATIVE	sampel supernatan IGRA					00.00	28309.10	632.456	1.61774	805.981
51	U.74.2	28	2	P	SMU	NEG	NEG	NEGATIVE	sampel supernatan IGRA					23.17	23447.80	330.621	5.43849	220.637
52	U.64.2	23	2	P	SMU	NEG	NEG	NEGATIVE	sampel supernatan IGRA			1046.55	744.32	5.52	11116.2	524.065	18.9655	771.739
53	U.56.2	29	2	P	D3	NEG	NEG	NEGATIVE	sampel supernatan IGRA					00.00	24312.30	543.564	1.92708	724.573
54	U.55.2	23	2	P	SMU	NEG	NEG	NEGATIVE	sampel supernatan IGRA					7.33	34641.70	598.609	1.41156	993.768
55	U.65.2	18	2	P	SMU	NEG	NEG	NEGATIVE	sampel supernatan IGRA			363.66	639.98	10.68	7975.98	577.925	21.7964	950.347
56	U.36.2	23	2	P	SMU	NEG	NEG	NEGATIVE	sampel supernatan IGRA			37.68	260.08	14.02	34166.0	625.635	3.68149	821.382
57	U.76.2	29	2	M	SMU	NEG	NEG	NEGATIVE	sampel supernatan IGRA			36.66	100.08	17.80	20591.9	314.44	4.19798	186.147
58	H.18.3	25	3	P	SMU	NEG	NEG	NEGATIVE	sampel supernatan IGRA					4.73	22275.00	339.803	5.54192	191.696
59	H.24.2	25	2	P	SMU	NEG	NEG	NEGATIVE	sampel supernatan IGRA					14.49	24199.40	608.785	25.8996	370.682
60	C.17.3	29	3	M	SMU	NEG	NEG	NEGATIVE	sampel supernatan IGRA					7.93	5463.85	613.196	5.43849	292.828
61	C.19.3	26	3	P	SMU	NEG	NEG	NEGATIVE	sampel supernatan IGRA			451.62	418.69	7.19	17712.4	639.478	20.6421	591.105
62	U.95.2	18	2	P	SD	NEG	NEG	NEGATIVE	sampel supernatan IGRA					6.12	348.84	619.631	6.78386	221.679
63	U.80.2	22	2	P	SMU	NEG	NEG	NEGATIVE	sampel supernatan IGRA			248.87	639.61	4.80	25136.8	624.952	43.3507	327.294
64	U.37.3	29	3	M	SMU	NEG	NEG	NEGATIVE	sampel supernatan IGRA					17.59	40089	645.753	6.78386	189.999
65	H.29.2	29	2	M	SMU	NEG	NEG	NEGATIVE	sampel supernatan IGRA					6.11	19864.00	111.719	6.47325	344.264
66	U.93.2	24	2	P	SMU	NEG	NEG	NEGATIVE	sampel supernatan IGRA					9.37	38067.5	624.036	6.36973	280.391
67	U.90.2	32	2	M	SMU	NEG	NEG	NEGATIVE	sampel supernatan IGRA					4.67	19966.3	629.8	7.61255	174.36
68	U.96.2	20	2	P	SMU	NEG	NEG	NEGATIVE	sampel supernatan IGRA					10.47	36472.30	566.036	5.33506	256.036
69	U.73.2	25	2	P	SMU	NEG	NEG	NEGATIVE	sampel supernatan IGRA					5.72	33449.20	543.04	6.34	874.834
70	U.75.2	36	2	M	SMU	NEG	NEG	NEGATIVE	sampel supernatan IGRA			20.75	211.99	6.02	345.83	598.478	6.26622	167.242
71	U.79.2	33	2	M	SMU	NEG	NEG	NEGATIVE	sampel supernatan IGRA					2.50	22545.00	364.594	2.33965	175.522
72	U.87.2	33	2	M	SMU	NEG	NEG	NEGATIVE	sampel supernatan IGRA					6.10	36913.9	596.243	7.09455	211.107
73	U.37.2	35	2	M	SD	NEG	NEG	NEGATIVE	sampel supernatan IGRA					18.54	25440.8	646.061	3.57821	1094.42
74	S 59.3	21	3	P	SD	NEG	NEG	NEGATIVE	sampel supernatan IGRA			158.74	302.79	25.66	9067.96	641.591	19.9083	1096.73
75	H 20.3	29	3	M	SMU	NEG	NEG	NEGATIVE	sampel supernatan IGRA			1.94	86.00	40.69	22621.7	470.43	31.5034	287.168
76	U 102.2	22	2	P	D3	NEG	NEG	NEGATIVE	sampel supernatan IGRA					0.99	31270.60	527.56	20.14	645.554
77	U 54.3	31	2	M	D3	NEG	NEG	NEGATIVE	sampel supernatan IGRA			3076.79	994.14	8.34	30622.2	350.398	99.1068	2405.05
78	U 49.3	28	2	P	SMU	NEG	NEG	NEGATIVE	sampel supernatan IGRA			1303.89	1089.76	13.66	33754.3	320.031	6.3388	2145.17
79	C 21.2	40	2	M	D3	NEG	NEG	POSITIVE	sampel supernatan IGRA			178.23	287.19	8.04	11189.6	649.629	3.3717	918.415
80	C 12.3	40	3	M	SMU	NEG	NEG	POSITIVE	sampel supernatan IGRA			12.18	142.41	7.90	5461.89	621.962	15.4114	934.313
81	U 29.2	30	2	M	SMU	NEG	NEG	POSITIVE	sampel supernatan IGRA					9.26	34525.50	627.447	3.99136	729.27
82	U 3.2	33	2	M	D3	NEG	NEG	POSITIVE	sampel supernatan IGRA			46.62	731.06	16.90	3633.08	651.941	1.92708	902.653
83	S 40.3	29	3	M	D3	NEG	NEG	POSITIVE	sampel supernatan IGRA			100.75	74.13	21.92	19399.5	631.795	6.16272	905.794
84	S 47.3	27	3	M	SMU	NEG	NEG	POSITIVE	sampel supernatan IGRA			14.55	623.35	18.92	28944.1	642.326	16.4555	976.283
85	U 5.2	28	2	P	S1	NEG	NEG	POSITIVE	sampel supernatan IGRA			307.60	965.24	3.08	30882.3	1057.81	9.99687	462.561
86	U 50.2	19	2	P	SMU	NEG	NEG	POSITIVE	sampel supernatan IGRA					21.90	8895.30	514.476	10.6336	1515.83
87	U 31.2	34	2	M	D3	NEG	NEG	POSITIVE	sampel supernatan IGRA			323.51	395.13	15.82	26703.1	843.846	22.75	1802.81
88	U 52.2	23	2	M	SMU	NEG	NEG	POSITIVE	sampel supernatan IGRA			1089.24	317.45	16.05	35075.4	1152.34	23.8972	1073.42
89	S 44.3	33	3	M	SMP	NEG	NEG	POSITIVE	sampel supernatan IGRA			1.92	267.80	7.24	5367.87	1191.69	7.15362	950.842
90	U 14.2	33	2	M	SMU	NEG	NEG	POSITIVE	sampel supernatan IGRA			151.56	332.76	11.33	30985.7	1157.02	12.4259	2300.52
91	U 10.2	35	2	M	SMU	NEG	NEG	POSITIVE	sampel supernatan IGRA					2.73	36024.90	995.334	8.09743	299.1
92	U 30.2	35	2	M	SMU	NEG	NEG	POSITIVE	sampel supernatan IGRA			353.18	1227.15	18.07	19248.7	1094.44	31.1888	2205.1
93	U 38.2	34	2	M	SD	NEG	NEG	POSITIVE	sampel supernatan IGRA			79.69	744.64	9.33	17801.3	794.843	5.40223	423.182
94	S 70.3	31	3	M	SMU	NEG	NEG	POSITIVE	sampel supernatan IGRA			86.34	402.13	15.82	13298.9	1173.78	6.46397	873.115
95	S 36.3	40	3	M	SMU	NEG	NEG	POSITIVE	sampel supernatan IGRA					7.82	35751.9	1186.35	9.17183	281.563
96	H 14.3	25	3	P	SMU	NEG	NEG	POSITIVE	sampel supernatan IGRA			222.32	1441.08	17.26	30906.6	1169.59	5.33993	203.834
97	U.41.2	21	2	P	SMU	NEG	NEG	POSITIVE	sampel supernatan IGRA					14.75	38625.7	916.237	7.78239	1706.21
98	U.35.2	38	2	M	D3	NEG	NEG	POSITIVE	sampel supernatan IGRA			18.38	50.90	13.50	34176.5	1035.75	7.78239	1420.14
99	U.26.2	16	2	P	SMP	NEG	NEG	POSITIVE	sampel supernatan IGRA			9.37	3428	6.09	15952.50	1058.95	6.02619	2233.31
100	U.25.2	37	2	M	SMU	NEG	NEG	POSITIVE	sampel supernatan IGRA			925.70	880.60	7.42	35860.6	1196.69	20.8734	1717.08
101	U.40.2	29	2	M	SMU	NEG	NEG	POSITIVE	sampel supernatan IGRA			201.39	808.14	4.63	19967.10	1045.37	9.17183	70.6534
102	U.46.2	29	2	M	SMU	NEG	NEG	POSITIVE	sampel supernatan IGRA			502.78	856.54	15.94	23771.8	1103.97	5.65161	96.7089
103	U.63.2	22	2	P	SMU	NEG	NEG	POSITIVE	sampel supernatan IGRA			136.38	217.68	11.37	19349.6	1056.28	6.27625	1435.13
104	U.53.2	33	2	M	D3	NEG	NEG	POSITIVE	sampel supernatan IGRA			336.44	303.90	10.10	23266.8	966.913	6.21371	1706.21
105	U.77.2	32	2	M	SMU	NEG	NEG	POSITIVE	sampel supernatan IGRA			132.34	1018.17	7.98	29320.9	1063.49	5.52688	1724.36
106	H.28.2	29	2	M	SMU	NEG	NEG	POSITIVE	sampel supernatan IGRA					8.61	24624.5	1095.82	5.65161	2252.31
107	U.24.3	25	3	P	SMU	NEG	NEG	POSITIVE	sampel supernatan IGRA			3.09	75.59	6.97	7987.67	1189.56	9.10849	2349.73
108	U.82.2	32	2	M	SMU	NEG	NEG	POSITIVE	sampel supernatan IGRA			99.39	1816	6.10	36913.9	598.794	11.8483	274.447
109	H.30.2	23	2	P	SMU	NEG	NEG	POSITIVE	sampel supernatan IGRA			35.59	79.66	8.65	5272.79	1166.48	23.8296	262.922
110	U.104.2	27	2	M	S1	NEG	NEG	POSITIVE	sampel supernatan IGRA			76.55	955.19	6.91	29784.9	1010.49	11.7842	132.541
111	U.107.2	25	2	P	D3	NEG	NEG	POSITIVE	sampel supernatan IGRA			1214.39	229.60	19.24	36778.3	1050.09	31.1888	293.979
112	U.81.2	26	2	P	SMU	NEG	NEG	POSITIVE	sampel supernatan IGRA					15.92	26713.1	942.446	5.96371	2086.86
113	U.91.2	28	2	P	SMU	NEG	NEG	POSITIVE	sampel supernatan IGRA			327.80	244.72	6.44	4175.06	997.603	5.02867	1841.43
114	S 55.3	27	3	M	SMU	NEG	NEG	POSITIVE	sampel supernatan IGRA			169.68	756.50	24.18	8170.70	1224.2	5.15312	289.323
115	H 25.2	32	2	M	SMU	NEG	NEG	POSITIVE	sampel supernatan IGRA			22.61	317.60	8.60	24623.5	965.431	5.40223	2440.91
116	H 31.2	30	2	M	SMU	NEG	NEG	POSITIVE	sampel supernatan IGRA			25.51	226005	15.53	34587.90	1121.35	13.0051	2149.73
117	U 84.3	19	2	P	SMU	NEG	NEG	POSITIVE	sampel supernatan IGRA			1386.17	699103	10.23	36964.9	1195.91	4.77997	2177.24
118	U 105.3	24	2	P	SMU	NEG	NEG	POSITIVE	sampel supernatan IGRA			418.35	729957	19.61	29667.6	1094.79	20.5399	230.162
119	U 85.3	35	2	M	D3	NEG	NEG	POSITIVE	sampel supernatan IGRA			67.98	483156	5.36	11258.9	1142.19	34.8571	911.886
120	U 59.3	22	2	P	SMU	NEG	NEG	POSITIVE	sampel supernatan IGRA			612.75	760622	14.83	30218.1	1052.81	5.96371	1995.96
121	U 48.3	25	2	P	SMU	NEG	NEG	POSITIVE	sampel supernatan IGRA			1262.69	580772	8.65	26424.9	955.902	129.247	2047.41
122	FK 1	29	2	M	D3	NEG	NEG	POSITIVE	sampel supernatan IGRA			70.51	200262	11.86	36200.1	772.078	9.61571	2223.87
123	H 32	24	1	P	SMU	NEG	NEG	POSITIVE	sampel supernatan IGRA			1204.94	535703	9.19	37275.4	1282.76	8.4129	1314.28

## Sheet: Sheet1
NO	IGRA	TRIMESTER	Cytokines
			IP-10 (pg/mL)	IL-10 (pg/mL)	IL-2(pg/mL)
1	NEGATIVE	2	602.36	7.50893	1069.8
2	NEGATIVE	2	604.526	5.12824	291.035
3	NEGATIVE	2	579.522	25.3726	1099.61
4	NEGATIVE	2	580.818	4.61134	1029.2
5	NEGATIVE	2	598.216	1.92708	1061.84
6	NEGATIVE	2	602.104	1.61774	1080.07
7	NEGATIVE	2	615.962	1.72084	1002.02
8	NEGATIVE	2	591.556	1.20541	829.889
9	NEGATIVE	3	636.052	3.47495	155.408
10	NEGATIVE	3	636.052	93.6485	338.453
11	NEGATIVE	3	624.151	72.2309	353.4
12	NEGATIVE	3	594.516	4.09466	162.727
13	NEGATIVE	3	590.741	2.23649	1093.27
14	NEGATIVE	2	596.507	2.33965	1064.68
15	NEGATIVE	2	591.013	4.19798	1068.09
16	NEGATIVE	2	603.637	1.61774	1069.8
17	NEGATIVE	2	623.577	5.12824	1044.9
18	NEGATIVE	2	560.833	3.88806	1107.13
19	NEGATIVE	2	611.492	2.95877	1010.85
20	NEGATIVE	2	493.754	2.95877	1042.08
21	NEGATIVE	2	533.616	1.82395	1002.02
22	NEGATIVE	3	619.513	3.26845	943.382
23	NEGATIVE	3	602.104	3.57821	336.206
24	NEGATIVE	3	616.082	2.85556	993.768
25	NEGATIVE	3	620.683	15.8289	1120.49
26	NEGATIVE	3	606.165	10.5177	918.415
27	NEGATIVE	3	606.165	2.95877	1081.79
28	NEGATIVE	2	572.302	1.41156	1046.02
29	NEGATIVE	3	609.774	38.1015	1073.22
30	NEGATIVE	3	582.39	1.92708	1105.97
31	NEGATIVE	2	575.873	1.92708	1103.08
32	NEGATIVE	2	614.884	4.19798	1068.66
33	NEGATIVE	2	612.711	1.92708	1027.53
34	NEGATIVE	2	610.635	2.64917	994.317
35	NEGATIVE	2	599.391	2.13334	1080.64
36	NEGATIVE	3	608.04	2.03021	996.514
37	NEGATIVE	3	606.04	39.4911	1041.52
38	NEGATIVE	3	614.524	14.9941	570.103
39	NEGATIVE	3	606.792	5.64537	455.733
40	NEGATIVE	3	612.832	6.78386	1055.61
41	NEGATIVE	3	625.18	3.06199	1051.09
42	NEGATIVE	2	604.905	1.41156	857.711
43	NEGATIVE	2	621.614	24.3036	927.407
44	NEGATIVE	2	606.165	11.9124	886.508
45	NEGATIVE	2	565.257	17.7097	247.976
46	NEGATIVE	2	607.168	16.351	248.252
47	NEGATIVE	2	624.495	23.7933	310.44
48	NEGATIVE	2	625.066	3.47495	755.853
49	NEGATIVE	2	622.656	5.23165	841.973
50	NEGATIVE	2	632.456	1.61774	805.981
51	NEGATIVE	2	330.621	5.43849	220.637
52	NEGATIVE	2	524.065	18.9655	771.739
53	NEGATIVE	2	543.564	1.92708	724.573
54	NEGATIVE	2	598.609	1.41156	993.768
55	NEGATIVE	2	577.925	21.7964	950.347
56	NEGATIVE	2	625.635	3.68149	821.382
57	NEGATIVE	2	314.44	4.19798	186.147
58	NEGATIVE	3	339.803	5.54192	191.696
59	NEGATIVE	2	608.785	25.8996	370.682
60	NEGATIVE	3	613.196	5.43849	292.828
61	NEGATIVE	3	639.478	20.6421	591.105
62	NEGATIVE	2	619.631	6.78386	221.679
63	NEGATIVE	2	624.952	43.3507	327.294
64	NEGATIVE	3	645.753	6.78386	189.999
65	NEGATIVE	2	111.719	6.47325	344.264
66	NEGATIVE	2	624.036	6.36973	280.391
67	NEGATIVE	2	629.8	7.61255	174.36
68	NEGATIVE	2	566.036	5.33506	256.036
69	NEGATIVE	2	543.04	6.34	874.834
70	NEGATIVE	2	598.478	6.26622	167.242
71	NEGATIVE	2	364.594	2.33965	175.522
72	NEGATIVE	2	596.243	7.09455	211.107
73	NEGATIVE	2	646.061	3.57821	1094.42
74	NEGATIVE	3	641.591	19.9083	1096.73
75	NEGATIVE	3	470.43	31.5034	287.168
76	NEGATIVE	2	527.56	20.14	645.554
77	NEGATIVE	2	350.398	99.1068	2405.05
78	NEGATIVE	2	320.031	6.3388	2145.17
79	POSITIVE	2	649.629	3.3717	918.415
80	POSITIVE	3	621.962	15.4114	934.313
81	POSITIVE	2	627.447	3.99136	729.27
82	POSITIVE	2	651.941	1.92708	902.653
83	POSITIVE	3	631.795	6.16272	905.794
84	POSITIVE	3	642.326	16.4555	976.283
85	POSITIVE	2	1057.81	9.99687	462.561
86	POSITIVE	2	514.476	10.6336	1515.83
87	POSITIVE	2	843.846	22.75	1802.81
88	POSITIVE	2	1152.34	23.8972	1073.42
89	POSITIVE	3	1191.69	7.15362	950.842
90	POSITIVE	2	1157.02	12.4259	2300.52
91	POSITIVE	2	995.334	8.09743	299.1
92	POSITIVE	2	1094.44	31.1888	2205.1
93	POSITIVE	2	794.843	5.40223	423.182
94	POSITIVE	3	1173.78	6.46397	873.115
95	POSITIVE	3	1186.35	9.17183	281.563
96	POSITIVE	3	1169.59	5.33993	203.834
97	POSITIVE	2	916.237	7.78239	1706.21
98	POSITIVE	2	1035.75	7.78239	1420.14
99	POSITIVE	2	1058.95	6.02619	2233.31
100	POSITIVE	2	1196.69	20.8734	1717.08
101	POSITIVE	2	1045.37	9.17183	70.6534
102	POSITIVE	2	1103.97	5.65161	96.7089
103	POSITIVE	2	1056.28	6.27625	1435.13
104	POSITIVE	2	966.913	6.21371	1706.21
105	POSITIVE	2	1063.49	5.52688	1724.36
106	POSITIVE	2	1095.82	5.65161	2252.31
107	POSITIVE	3	1189.56	9.10849	2349.73
108	POSITIVE	2	598.794	11.8483	274.447
109	POSITIVE	2	1166.48	23.8296	262.922
110	POSITIVE	2	1010.49	11.7842	132.541
111	POSITIVE	2	1050.09	31.1888	293.979
112	POSITIVE	2	942.446	5.96371	2086.86
113	POSITIVE	2	997.603	5.02867	1841.43
114	POSITIVE	3	1224.2	5.15312	289.323
115	POSITIVE	2	965.431	5.40223	2440.91
116	POSITIVE	2	1121.35	13.0051	2149.73
117	POSITIVE	2	1195.91	4.77997	2177.24
118	POSITIVE	2	1094.79	20.5399	230.162
119	POSITIVE	2	1142.19	34.8571	911.886
120	POSITIVE	2	1052.81	5.96371	1995.96
121	POSITIVE	2	955.902	129.247	2047.41
122	POSITIVE	2	772.078	9.61571	2223.87
123	POSITIVE	1	1282.76	8.4129	1314.28
